# Supplementary material for: Structural basis of Q-dependent transcription antitermination
Source: Nat Commun. 2019 Jul 2;10:2925. doi: 10.1038/s41467-019-10958-8 (PMC6606751; doi:10.1038/s41467-019-10958-8)
Supplement: Supplementary file 4 — Source Data [file 41467_2019_10958_MOESM4_ESM.xlsx]

## Sheet: Figure 1B
Figure 1B
	control	21Q	GreB	21Q+GreB
replicate 1	0.627502	1.22812	1.33403	9.41767
replicate 2	0.598568	1.24605	1.32352	10.0874
replicate 3	0.563901	1.26409	1.36729	10.4032

## Sheet: Figure 3C
Figure 3C
concentration (uM)	WT			S93A			K94A			H95A			R113A			A124G			T125A			R127A			R128A
40	0.218602	0.222179	0.218424	0.189289	0.195629	0.182145	0.163364	0.168006	0.158848	0.155638	0.157186	0.147806	0.153633	0.155744	0.154406	0.190529	0.190529	0.190093	0.116731	0.11944	0.122897	0.103654	0.105149	0.101886	0.109983	0.112402	0.110575
20	0.20355	0.204005	0.204811	0.167619	0.172365	0.164544	0.141809	0.137792	0.14107	0.131454	0.13099	0.127311	0.137322	0.130981	0.134552	0.177956	0.177956	0.175143	0.106562	0.105597	0.106759	0.0960369	0.101786	0.0951187	0.0972747	0.097622	0.0961923
10	0.18533	0.18734	0.187303	0.143767	0.147305	0.142592	0.116561	0.111996	0.1169	0.112817	0.111253	0.110399	0.112848	0.112751	0.112751	0.160166	0.160166	0.157415	0.0943463	0.0952657	0.100913	0.0864286	0.0882565	0.086676	0.0874762	0.0883402	0.0889668
5	0.164042	0.165885	0.168012	0.120915	0.122285	0.120182	0.095423	0.0963891	0.105489	0.0948549	0.0965918	0.0946698	0.101821	0.100344	0.100344	0.138232	0.138232	0.133797	0.0832571	0.0821626	0.0841502	0.0814186	0.0813712	0.0799532	0.083499	0.0827193	0.0832445
2.5	0.139914	0.1415	0.141157	0.100354	0.102301	0.102539	0.0895234	0.0841641	0.0921827	0.0857598	0.087348	0.0900858	0.094874	0.087006	0.087006	0.116348	0.116348	0.117386	0.0798379	0.0772086	0.0800277	0.078319	0.0791239	0.0788851	0.0810124	0.0771965	0.0806098
1.25	0.115522	0.11493	0.115332	0.0875913	0.0890885	0.0879628	0.080689	0.0820765	0.0822681	0.0818259	0.0821956	0.0826042	0.084528	0.084872	0.084872	0.101384	0.100488	0.099092	0.0755589	0.0768333	0.0776739	0.0740058	0.076402	0.0764956	0.0759041	0.0764166	0.0794042
0.625	0.0974648	0.0968312	0.0964535	0.0803974	0.0823283	0.0854014	0.0784843	0.0783773	0.0817712	0.0814942	0.0792701	0.0822412	0.082069	0.081598	0.081598	0.092143	0.090353	0.090259	0.0747394	0.0746438	0.0752605	0.0741028	0.0749832	0.0761062	0.0764202	0.0765719	0.0781418
0	0.072293	0.0739794	0.0708208	0.0721909	0.0724197	0.0714867	0.0732898	0.074126	0.0739452	0.0751508	0.0740796	0.077006	0.077569	0.079503	0.079503	0.079207	0.080385	0.081173	0.0721909	0.0724197	0.0714867	0.0732898	0.074126	0.0739452	0.0751508	0.0740796	0.077006

## Sheet: Figure 3D
Figure 3D
	WT	S93A	K94A	H95A	R113A	A124G	T125A	R127A	R128A
replicate 1	0.929024	0.623479	0.209978	0.228469	0.114639	0.577588	0.0419172	0	0.21243
replicate 2	1.01663	0.645044	0.182558	0.119309	0.104869	0.505797	0.0752534	0	0.29487
replicate 3	1.05435	0.614194	0.127546	0.0876507	0.0518053	0.488862	0.0836645	0.219049	0.238783

## Sheet: Figure 3E
Figure 3E
	WT	-21G	-13G
replicate 1	1.06349	0.507907	0.0374474
replicate 2	1.01671	0.402217	0.048023
replicate 3	0.919806	0.468355	0.0642535

## Sheet: Figure 4E
Figure 4E
	WT	W26A	V27A	V39A	K42A	S46A
replicate 1	0.929024	0.0636735	0.477114	0.797335	0.336992	0.564286
replicate 2	1.01663	0.06297	0.522653	0.752339	0.402849	0.53113
replicate 3	1.05435	0.0282236	0.395843	0.738886	0.306866	0.526439

## Sheet: Figure 4F
Figure 4F
	WT	W26A	V27A	V39A	K42A	S46A
replicate 1	1	0.141149	0.263082	0.617981	0.430269	0.670962
replicate 2	1	0.118282	0.210063	0.61064	0.481826	0.590624
replicate 3	1	0.071497	0.182833	0.609845	0.406189	0.623088

## Sheet: Figure 5C
Figure 5C
concentration	WT			K79A			G82A			I83A			H90A			I97A
100	0.166002	0.168174	0.162599	0.142775	0.142559	0.141982	0.155924	0.1488	0.148689	0.107087	0.114804	0.106192	0.136074	0.133446	0.135929	0.0684895	0.0702046	0.0678656
50	0.143893	0.146567	0.144791	0.115473	0.116666	0.111749	0.130432	0.124218	0.126258	0.0888345	0.0894609	0.0883828	0.107737	0.106868	0.107859	0.0565491	0.0564388	0.0597851
25	0.114774	0.116045	0.114691	0.0902748	0.0896183	0.0861612	0.100547	0.0993824	0.103423	0.0720537	0.0744518	0.0702132	0.0926039	0.0900552	0.0958834	0.0518082	0.0531375	0.0567614
12.5	0.0880182	0.0853465	0.0882072	0.0729166	0.070602	0.0674419	0.0808401	0.0850038	0.0787411	0.0581701	0.0588336	0.0612018	0.0734976	0.075359	0.076692	0.0486872	0.048432	0.0509448
6.25	0.0669502	0.0666156	0.0651883	0.0583378	0.0572527	0.0561632	0.0691183	0.0686771	0.0661736	0.0532522	0.0518327	0.0544786	0.0632921	0.0640427	0.069234	0.0481809	0.044843	0.0480362
3.125	0.0592316	0.0573739	0.0552992	0.0527904	0.0486029	0.0473017	0.0578655	0.0577728	0.0592657	0.048584	0.0489459	0.04989	0.0643412	0.0595453	0.0612011	0.0462096	0.046436	0.0481565
1.5625	0.0455522	0.0501191	0.0493962	0.0510403	0.0458673	0.0489138	0.0567298	0.0577898	0.0588878	0.0465567	0.0459143	0.0461274	0.0596103	0.0597841	0.0586683	0.0488576	0.0520045	0.0467779
0	0.0504724	0.0511196	0.053109	0.045401	0.0405386	0.0431535	0.0555101	0.0547064	0.0591591	0.0471396	0.042572	0.0438452	0.0586657	0.0523446	0.0569146	0.0504724	0.0511196	0.053109

## Sheet: Figure 5D
Figure 5D
	WT	K79A	G82A	I83A	H90A	I97A
replicate 1	0.929024	0.608657	0.731179	0.677289	0.42212	0.0397198
replicate 2	1.01663	0.645865	0.723418	0.43468	0.394953	0.0110329
replicate 3	1.05435	0.595479	0.66255	0.470994	0.323571	-0.000717841

## Sheet: Supplementary Figure 1B
Supplementary Figure 1B
